# Supplementary material for: Chiral Growth of Gold Horns on Polyhedrons for SERS Identification of Enantiomers and Polarized Light-Induced Photothermal Sterilization
Source: Materials (Basel). 2025 Jun 4;18(11):2627. doi: 10.3390/ma18112627 (PMC12155605; doi:10.3390/ma18112627)
Supplement: Supplementary file 1 [file materials-18-02627-s001.zip]

Archive with 1 entries (1 files):
- materials-3643078-supplementary.pdf
